# Supplementary material for: Quantitative Polymerase Chain Reaction System for Alongshan Virus Detection
Source: Methods Protoc. 2023 Sep 4;6(5):79. doi: 10.3390/mps6050079 (PMC10514782; doi:10.3390/mps6050079)
Supplement: Supplementary file 1 [file mps-06-00079-s001.zip]

Archive with 1 entries (1 files):
- mps-2515688-supplementary.pdf
